# Supplementary material for: Comparative Pharmacokinetic Analysis of Aflibercept and Brolucizumab in Human Aqueous Humor Using Nano-Surface and Molecular-Orientation Limited Proteolysis
Source: Int J Mol Sci. 2025 Jan 10;26(2):556. doi: 10.3390/ijms26020556 (PMC11764841; doi:10.3390/ijms26020556)
Supplement: Supplementary file 1 [file ijms-26-00556-s001.zip]

Archive with 1 entries (1 files):
- ijms-3273662-supplementary.pdf
